# Supplementary material for: Metabolic Signature of Leukocyte Telomere Length in Elite Male Soccer Players
Source: Front Mol Biosci. 2021 Dec 16;8:727144. doi: 10.3389/fmolb.2021.727144 (PMC8716766; doi:10.3389/fmolb.2021.727144)
Supplement: Supplementary file 1 [file Table1.XLSX]

## Sheet: Sheet1
	telomere Length	TLGPs	X.N.1....N.8...acetylspermidine	X1.2.3.benzenetriol.sulfate..2.	X1.2.dilinoleoyl.GPC..18.2.18.2.	X1.2.dipalmitoyl.GPC..16.0.16.0.	X1.2.dipalmitoyl.GPE..16.0.16.0..	X1.3.7.trimethylurate	X1.3.dimethylurate	X1.5.anhydroglucitol..1.5.AG.	X1.7.dimethylurate	X1..1.enyl.oleoyl..GPE..P.18.1..	X1..1.enyl.palmitoyl..2.arachidonoyl.GPC..P.16.0.20.4..	X1..1.enyl.palmitoyl..2.arachidonoyl.GPE..P.16.0.20.4..	X1..1.enyl.palmitoyl..2.linoleoyl.GPC..P.16.0.18.2..	X1..1.enyl.palmitoyl..2.linoleoyl.GPE..P.16.0.18.2..	X1..1.enyl.palmitoyl..2.oleoyl.GPC..P.16.0.18.1..	X1..1.enyl.palmitoyl..2.oleoyl.GPE..P.16.0.18.1..	X1..1.enyl.palmitoyl..2.palmitoleoyl.GPC..P.16.0.16.1..	X1..1.enyl.palmitoyl..2.palmitoyl.GPC..P.16.0.16.0..	X1..1.enyl.palmitoyl..GPC..P.16.0..	X1..1.enyl.palmitoyl..GPE..P.16.0..	X1..1.enyl.stearoyl..2.arachidonoyl.GPE..P.18.0.20.4..	X1..1.enyl.stearoyl..2.linoleoyl.GPE..P.18.0.18.2..	X1..1.enyl.stearoyl..2.oleoyl.GPE..P.18.0.18.1.	X1..1.enyl.stearoyl..GPE..P.18.0..	X1.arachidonoyl.GPA..20.4.	X1.arachidonoyl.GPC..20.4n6..	X1.arachidonoyl.GPE..20.4n6..	X1.arachidonoyl.GPI..20.4..	X1.arachidonylglycerol..20.4.	X1.dihomo.linolenylglycerol..20.3.	X1.dihomo.linoleoylglycerol..20.2.	X1.docosahexaenoylglycerol..22.6.	X1.lignoceroyl.GPC..24.0.	X1.linolenoyl.GPC..18.3..	X1.linolenoylglycerol..18.3.	X1.linoleoyl.2.arachidonoyl.GPC..18.2.20.4n6..	X1.linoleoyl.2.linolenoyl.GPC..18.2.18.3..	X1.linoleoyl.GPA..18.2..	X1.linoleoyl.GPC..18.2.	X1.linoleoyl.GPE..18.2..	X1.linoleoyl.GPG..18.2..	X1.linoleoyl.GPI..18.2..	X1.linoleoylglycerol..18.2.	X1.methylguanidine	X1.methylhistidine	X1.methylimidazoleacetate	X1.methylnicotinamide
super-pathway			Amino Acid	Xenobiotics	Lipid	Lipid	Lipid	Xenobiotics	Xenobiotics	Carbohydrate	Xenobiotics	Lipid	Lipid	Lipid	Lipid	Lipid	Lipid	Lipid	Lipid	Lipid	Lipid	Lipid	Lipid	Lipid	Lipid	Lipid	Lipid	Lipid	Lipid	Lipid	Lipid	Lipid	Lipid	Lipid	Lipid	Lipid	Lipid	Lipid	Lipid	Lipid	Lipid	Lipid	Lipid	Lipid	Lipid	Amino Acid	Amino Acid	Amino Acid	Cofactors and Vitamins
pathway			Polyamine Metabolism	Chemical	Phosphatidylcholine (PC)	Phosphatidylcholine (PC)	Phosphatidylethanolamine (PE)	Xanthine Metabolism	Xanthine Metabolism	Glycolysis, Gluconeogenesis, and Pyruvate Metabolism	Xanthine Metabolism	Lysoplasmalogen	Plasmalogen	Plasmalogen	Plasmalogen	Plasmalogen	Plasmalogen	Plasmalogen	Plasmalogen	Plasmalogen	Lysoplasmalogen	Lysoplasmalogen	Plasmalogen	Plasmalogen	Plasmalogen	Lysoplasmalogen	Lysophospholipid	Lysophospholipid	Lysophospholipid	Lysophospholipid	Monoacylglycerol	Monoacylglycerol	Fatty Acid, Keto	Monoacylglycerol	Lysophospholipid	Lysophospholipid	Monoacylglycerol	Phosphatidylcholine (PC)	Phosphatidylcholine (PC)	Lysophospholipid	Lysophospholipid	Lysophospholipid	Lysophospholipid	Lysophospholipid	Monoacylglycerol	Guanidino and Acetamido Metabolism	Histidine Metabolism	Histidine Metabolism	Nicotinate and Nicotinamide Metabolism
sst200	5.18715	2	13.0534	13.6023	19.0249	17.7557	NA	14.5717	13.2582	18.2894	14.2365	14.1753	17.5088	16.5976	17.9876	15.1764	16.9566	15.3444	14.2188	16.7192	16.5156	14.7634	17.9633	17.0124	15.6245	15.0775	15.4846	18.7145	15.742	15.676	14.3672	13.4699	11.1997	NA	13.3446	15.2066	12.7402	17.9715	17.9321	15.1307	19.7373	16.0401	13.0854	14.8613	16.2709	11.5884	12.2263	15.1187	14.4301
sst201	7.43637	2	12.4792	12.7543	18.3065	17.6123	12.0247	14.5073	12.905	17.8691	14.5726	14.5782	17.3412	16.3934	17.6178	15.1415	16.9842	15.2252	14.3765	16.633	16.9972	14.9951	17.7716	16.7942	15.7436	15.6604	14.8948	18.7534	15.474	15.4852	15.5005	14.4404	11.8897	14.0321	13.5895	15.3357	13.7225	17.3018	19.4196	14.6911	19.7218	15.7664	12.2674	14.6527	17.5994	11.7362	11.9746	15.0587	14.4792
sst202	2.50502	1	12.839	12.8835	17.8111	16.9831	11.2269	13.4266	13.3209	17.959	14.1253	15.5722	17.4804	17.0365	17.9691	15.7162	16.9702	15.5544	14.1283	16.4354	17.9127	16.2034	17.6944	16.8113	15.6276	16.3948	15.4289	18.9846	15.4461	15.6321	16.12	15	12.6433	13.4304	NA	15.3943	14.1013	16.9154	17.6185	14.6482	19.8327	15.6082	11.772	14.8425	18.0806	11.6256	12.065	14.3113	13.9422
sst204	6.20025	2	13.5084	10.6516	18.7821	17.7354	11.2283	NA	NA	18.401	NA	15.7337	17.7894	17.3474	18.5027	15.9779	17.592	16.1078	14.5899	16.9962	17.472	15.8826	18.4441	17.7666	16.7417	16.5648	14.941	18.6482	15.5969	15.4034	15.9178	14.4349	12.782	14.3966	13.6753	15.2439	14.075	18.0117	19.0319	15.0196	19.9064	15.7136	12.4117	14.403	18.0239	11.6402	13.3016	14.1166	14.3317
sst207	8.97938	2	12.418	13.1369	17.9283	17.3494	NA	13.1423	12.0425	17.4224	13.1609	15.8725	17.3664	16.465	18.0024	15.1565	16.9914	15.3219	14.2545	16.4313	17.7392	16.2701	17.497	16.8306	15.4856	16.4153	17.0494	18.0592	15.3224	15.72	14.4991	13.4438	NA	NA	13.3386	14.9599	12.8686	17.0358	17.6387	17.5992	19.1868	15.2814	11.7757	14.4705	16.484	12.8469	12.3568	13.7261	12.9576
sst209	24.9912	3	12.7164	13.717	18.6683	17.7928	NA	13.3917	12.107	17.6999	13.4958	15.7987	17.3707	16.3298	18.3008	15.1654	17.5673	15.1857	14.6948	16.9852	17.8445	16.166	17.3863	16.7187	15.591	16.3426	16.6335	18.0068	15.4913	14.7373	15.6621	13.9484	NA	13.4432	13.3536	14.8996	13.0288	17.141	17.8281	17.3626	19.6409	15.9017	11.7946	13.9241	17.7322	12.9432	12.2025	13.4883	13.9545
sst214	5.76085	2	13.1957	12.816	19.0291	17.6596	12.1078	14.2695	13.2289	18.6694	14.4029	14.4882	17.5012	16.8255	18.038	15.4019	17.0777	15.6059	14.4031	16.5417	16.7899	14.8952	18.2207	17.364	16.1559	15.3826	15.7477	18.6546	16.247	15.6745	15.1735	13.9689	11.8597	12.1079	13.6924	15.4904	13.6101	18.0394	17.867	15.5064	19.9705	16.933	13.2389	14.6939	17.5252	11.4417	12.224	14.6161	14.0801
sst215	10.0607	2	13.5302	13.2991	19.1828	17.7128	11.757	14.1636	13.0108	18.0526	14.6027	14.6292	17.4979	16.5569	18.0934	15.1294	17.4002	15.7156	14.6198	16.7841	16.8077	14.8184	17.9624	17.123	15.5984	15.3239	15.4805	18.61	16.1455	15.5572	15.4086	14.1444	11.9686	12.9016	14.0519	15.2592	13.7852	18.0377	17.7209	15.6769	20.0945	16.9534	13.076	14.7987	17.8385	11.8715	12.8023	14.6067	14.0396
sst216	6.07198	2	13.0343	14.4275	18.7276	17.8822	11.8944	12.4931	12.5343	17.9039	13.1984	14.782	17.6289	17.0605	17.5759	15.6111	16.9036	15.7884	14.5646	16.7635	16.764	15.3868	18.1021	17.3528	16.2991	15.7438	15.568	18.7495	16.0483	15.6418	15.7499	14.7887	NA	13.7662	13.9646	16.475	14.902	17.8174	18.8762	15.2236	19.887	16.3929	12.5634	15.1315	18.0039	NA	12.4374	14.5326	14.4717
sst218	5.01559	2	12.6269	12.6294	18.5673	17.547	11.6203	13.0223	12.3031	17.9082	13.8323	14.8064	17.4802	16.6999	17.7879	15.2634	16.956	15.5618	14.2571	16.4862	16.8437	15.1033	18.0654	17.054	16.0074	15.5453	16.3195	18.804	15.9088	16.3692	14.6996	14.2816	12.5169	NA	13.438	15.2036	13.1531	17.7637	18.1045	15.8775	19.7714	16.0728	12.6326	15.4363	16.69	11.9733	12.0026	14.481	12.6512
sst219	10.6374	2	12.4731	13.0158	18.9063	17.7136	12.15	13.3674	13.4318	17.9259	14.2014	14.8419	17.7115	17.182	17.8249	15.5601	16.9986	15.4769	14.3862	16.8025	17.0643	15.458	18.0944	17.0985	15.7793	15.6327	15.5903	18.9147	15.6629	15.8579	15.5798	14.6025	12.2844	13.2018	13.4021	15.1478	13.5234	18.0237	18.6127	15.1665	20.0237	16.3648	12.4644	15.0114	17.7296	11.2025	12.9109	13.9954	13.8738
sst220	1.93215	1	12.9827	12.0961	18.9124	17.8515	11.5639	14.245	13.3981	17.7497	14.2805	14.8116	17.4991	17.1122	17.7396	15.6931	16.9793	15.8583	14.2354	16.5976	16.7971	15.3693	17.8031	17.1458	15.7754	15.2513	15.1124	18.5383	15.7495	15.058	15.831	15.0661	12.2465	13.051	13.8398	15.1919	14.0397	17.9395	18.2463	15.1171	19.7702	16.3662	13.0162	14.3074	18.1395	11.8048	12.072	14.0653	14.2582
sst221	5.15891	2	12.2417	12.573	18.6823	17.6543	11.5469	9.79679	NA	18.2123	11.2287	14.0378	17.2696	17.0361	17.6297	15.3841	16.7038	15.3627	13.9415	16.2219	16.0445	14.7111	17.6756	16.6913	15.2028	14.7726	15.4192	18.322	15.7083	15.1331	15.3933	14.5922	11.7573	12.5735	13.2939	14.9401	13.7197	17.8299	17.8693	14.6124	19.3334	16.0669	12.5116	13.96	17.3161	11.8311	12.6635	14.6395	14.032
sst225	3.54029	1	12.3451	14.4947	18.8319	17.5586	NA	12.1907	12.0701	18.0226	13.6623	14.8066	17.1954	16.6305	17.707	15.1389	17.0486	15.2468	14.3238	16.6001	16.8426	15.1979	17.3616	16.8703	15.4822	15.2668	15.5799	18.397	15.8328	15.623	15.869	15.093	12.4564	14.0074	13.9672	15.3676	14.495	17.6076	18.0243	15.2825	19.904	16.921	12.303	14.753	18.2609	11.5139	12.8531	14.0193	13.1418
sst229	6.16058	2	13.9383	12.7162	18.4807	17.5883	NA	13.8767	12.6102	18.0088	14.6553	14.4631	17.4239	16.4564	17.6917	14.8845	17.1056	15.1118	14.6562	16.7283	16.7562	14.8085	17.4771	16.3573	15.3598	15.0912	15.602	18.7425	15.6414	15.3906	15.5772	14.7657	11.7167	12.5635	13.6113	15.1869	13.717	17.6508	18.1825	14.8228	19.7451	15.9456	12.3848	14.1109	17.5704	11.763	12.1724	13.9094	13.8251
sst234	3.01784	1	13.4621	12.141	18.495	17.8276	12.1485	11.9807	10.4351	18.1699	12.2306	14.8907	16.9334	16.3553	17.7172	15.2637	16.9856	15.1852	14.3668	16.4666	16.5492	15.0606	17.2124	16.8036	15.3435	15.256	14.9445	18.1851	15.0921	15.706	15.3665	15.1241	12.2059	13.9671	13.2498	15.2712	14.1731	17.6116	18.8816	14.9595	19.567	15.5745	11.8987	15.0405	17.7268	11.5383	11.7052	14.3522	13.8546
sst237	7.4789	2	13.3412	12.5393	18.8691	17.8917	11.8884	13.179	12.7183	17.7908	13.8981	14.5828	17.6516	17.144	17.986	15.7047	17.0472	15.6262	14.5274	16.6525	16.8128	14.9923	18.431	17.4411	16.4579	15.6434	15.2276	18.6055	16.0375	16.1191	15.3364	14.5508	NA	13.2411	13.8013	15.3422	13.7659	17.8215	18.2385	15.465	19.8699	16.6254	12.4253	14.9754	17.6924	12.4052	12.1531	15.938	14.1881
sst264	1.66599	1	12.1377	13.0889	18.8943	17.6647	12.7781	12.9399	13.4303	17.6314	14.0006	14.4035	17.1526	16.581	17.6732	14.8742	16.9382	15.082	14.2006	16.6224	16.7096	14.9165	17.764	17.0091	15.607	15.3452	15.2139	18.706	16.0061	16.5036	15.6934	14.8279	13.1314	13.9079	13.2747	15.3209	14.2076	17.7821	18.407	15.3205	19.9622	16.7409	12.7195	15.2169	18.1733	NA	12.0494	14.4047	12.6881
sst278	4.74769	1	12.7011	NA	18.8559	17.6197	11.6228	NA	NA	17.7807	NA	15.3564	16.895	16.4032	17.7134	14.9659	17.0161	15.3354	14.432	16.6282	16.9936	15.6503	17.5194	16.8749	15.6114	15.8106	15.4392	18.7123	15.3308	16.0703	15.1156	13.9276	12.2254	13.1895	13.7298	15.7533	13.8177	17.6706	18.4805	15.3581	20.0086	15.8733	12.4737	15.2759	17.6656	11.9983	11.8253	14.2698	12.7598
sst288	5.65506	2	12.2271	11.3384	18.499	17.4746	11.627	11.6577	10.8462	18.0426	12.1311	15.1722	17.0486	16.3674	17.7927	14.6261	17.3069	15.0415	14.591	16.6314	17.0804	15.4747	17.3036	16.5284	15.4084	15.8454	15.7721	18.5547	15.2679	16.0467	14.6285	13.4147	12.069	13.0267	13.5848	15.5415	13.3318	17.8751	19.248	15.238	19.8859	16.1003	12.1215	15.138	17.0022	11.2925	11.3194	14.7073	13.1033
sst290	6.3826	2	13.4822	10.5608	18.656	17.6286	NA	NA	11.7886	18.0615	11.8942	14.4192	16.8826	15.7641	17.5346	14.3465	16.8063	14.7285	14.3537	16.4815	16.6816	14.891	17.0032	16.2187	15.1429	15.2282	15.5092	18.4591	15.4985	15.3421	14.5862	13.591	12.0068	11.6448	13.2036	14.9401	12.9514	17.4115	17.8549	15.243	19.7174	15.7038	11.7354	14.2955	17.082	11.9551	11.6241	13.6544	14.3865
sst300	2.40584	1	12.9988	11.7785	18.3805	17.3893	NA	12.8991	11.8197	17.9509	13.9787	15.0915	17.3608	16.7665	17.6213	14.8462	16.8552	15.0902	14.1887	16.3301	16.768	15.3941	17.6451	16.4085	15.0418	15.4325	16.1131	18.5725	15.2175	15.4743	15.2566	14.2714	11.9422	13.02	13.4427	14.8969	13.6286	17.7723	18.5478	14.9942	19.3561	15.3933	12.5837	14.3836	17.1944	11.8199	12.684	14.7534	14.4519
sst305	20.1964	3	12.5278	9.9904	18.627	17.6442	12.0885	11.3242	NA	17.7487	9.85676	15.203	17.4386	16.652	17.9432	15.5025	16.9535	15.5103	14.3631	16.8726	16.9776	15.5231	17.8396	17.2111	16.0286	15.953	16.3132	18.3072	15.5665	16.0661	15.1419	13.8015	12.7903	13.0133	13.3476	14.7914	13.8044	17.4148	17.9493	15.4866	19.7876	16.2026	13.141	15.3959	17.6833	12.5145	11.7371	14.5892	13.4849
sst315	7.90696	2	13.2282	12.55	18.8339	17.8909	12.1322	12.8682	12.9253	17.8587	13.8039	14.8907	17.5403	16.5478	17.9356	15.3367	17.2863	15.4669	14.5192	16.8917	17.107	15.321	17.6356	16.9732	15.6186	15.5743	15.795	18.5592	15.7174	15.9989	15.1587	14.3267	12.633	13.338	13.5631	15.4025	13.1976	17.5751	18.3857	15.7072	19.8806	16.2736	12.4254	14.9526	17.3858	12.6713	12.4408	15.2093	14.2715
sst319	2.19278	1	12.802	13.2209	18.818	17.6995	12.0125	13.0563	13.03	17.8338	14.0798	14.9158	17.3268	16.2946	18.0082	14.7309	17.2873	15.0461	14.7269	16.7943	17.052	15.3913	17.502	16.6385	15.1269	15.4886	15.9281	18.56	15.4901	15.7386	15.0182	13.3904	11.1329	12.3869	13.5757	15.4527	13.4313	18.0759	19.2053	15.2352	19.8429	16.0475	12.4723	14.8318	17.341	12.0509	12.8035	14.6887	12.8075
sst326	12.1863	2	13.1748	12.0222	19.2227	17.6962	NA	12.4441	12.582	18.1879	13.6884	15.1558	17.2051	16.6564	18.1905	15.5346	17.6363	16.1436	14.5493	16.6562	16.9201	15.2617	17.5836	17.4443	16.6746	15.6523	15.8852	18.3912	15.3879	16.8719	14.2156	13.5201	NA	12.5388	13.9785	15.7304	13.1896	17.9327	18.5001	16.2915	20.1781	16.4805	12.6767	16.1597	17.1018	12.4598	11.9174	13.756	13.1944
sst331	4.48275	1	13.1368	12.4122	19.0489	17.7567	11.6207	12.6963	12.7018	18.1166	13.3505	15.3679	17.5062	16.7146	18.2569	15.5665	17.177	15.4951	14.3389	16.684	17.2561	15.679	17.7151	17.2667	15.9921	16.0396	16.411	18.49	15.5727	15.8445	15.5445	14.6725	12.8067	13.3425	13.5775	15.3862	14.3325	17.5565	17.8287	15.9253	20.0782	16.2619	NA	15.5184	18.1949	12.9536	12.8025	14.3163	13.9486
sst340	6.18924	2	13.2207	11.7618	18.1719	17.4347	11.9516	12.1575	12.3813	17.7245	13.5836	15.2299	17.4755	16.9281	18.1153	15.4746	17.0813	15.4291	14.4277	16.6412	17.201	15.6135	17.9606	17.2064	15.5597	15.8595	15.8658	18.5412	15.634	15.9462	15.2776	13.6094	11.4563	12.4779	13.3264	14.8003	NA	17.4465	17.4667	15.3084	19.7101	16.0103	12.5022	14.8776	16.9092	12.073	12.4592	14.2344	14.2775
sst345	5.89453	2	13.587	12.976	18.7796	17.6086	11.1993	12.8376	13.1978	17.9506	14.4052	14.6623	17.5212	16.9771	18.1922	15.5834	17.5034	15.585	14.4585	16.8921	16.8831	15.0475	18.2273	17.3004	16.0172	15.5362	15.2386	18.4021	15.5948	16.0781	15.7478	14.3007	12.4297	13.7416	13.2034	14.6363	13.8283	17.6127	17.8765	15.2602	19.6857	16.0258	12.4819	14.8487	17.9994	11.9204	13.419	15.5771	13.8958
sst348	26.4804	3	12.1457	13.8021	18.7474	17.8019	12.3173	13.3503	11.5976	18.1059	13.6559	14.9871	17.3258	16.5185	17.991	15.366	17.1503	15.4586	14.1968	16.5906	17.0536	15.4149	17.6746	17.1281	16.1409	15.5967	15.9576	18.4501	15.8449	15.36	15.3571	14.6122	12.1221	13.2048	13.6897	15.4993	14.0524	17.6551	18.242	15.5573	19.8628	16.623	13.0427	14.1835	17.8333	12.5637	12.8672	16.4597	15.0952
sst349	21.3283	3	12.1353	11.7265	18.5414	17.8836	12.0899	12.2866	12.3023	17.6192	13.9076	14.7102	16.9118	16.1378	17.5577	14.8357	16.942	14.9655	14.2197	16.5787	16.8377	15.2218	16.9321	16.536	15.064	15.2938	15.3314	18.3942	15.4438	15.3753	15.5338	14.7068	12.3498	13.476	13.4965	15.358	13.8205	17.5381	18.4286	15.375	19.7978	16.319	12.3112	14.4244	17.9434	12.2657	12.4144	14.4173	14.1151
sst350	4.87062	1	12.7643	13.0102	18.5507	17.6688	11.3486	12.7145	11.3389	18.0434	12.1288	14.6808	17.1651	15.9512	17.7769	14.5159	17.2757	15.0287	14.6145	16.9225	17.0813	15.2197	17.1053	16.4828	15.2534	15.186	15.936	18.6194	15.9267	15.2277	14.9709	14.1479	NA	13.0247	13.6639	15.9154	13.4186	17.4792	18.1278	15.3867	19.8551	16.3744	12.5769	13.7399	17.0564	11.9349	11.5712	14.8317	14.6319
sst351	7.02988	2	13.643	12.3665	18.0135	17.5619	10.8505	13.408	12.2045	18.2134	14.0381	14.7398	16.7889	15.9454	17.4645	14.9713	16.9264	15.117	14.3178	16.5297	16.8317	15.1446	16.8998	16.2367	15.1852	15.2642	15.8258	18.2197	15.5669	14.9061	15.1432	14.0203	11.6623	13.0135	12.9803	15.2309	13.7422	16.8569	17.7903	15.3584	19.6059	15.9739	12.743	14.2142	17.4587	NA	12.4834	14.4123	14.594
sst352	7.27279	2	13.1232	10.3911	18.6126	17.5941	11.5478	11.5719	12.5307	17.8529	13.3674	15.1909	17.3568	16.9662	17.9589	15.5559	17.0867	15.5683	14.4443	16.5718	16.9669	15.4938	17.8642	17.1615	15.9836	15.734	14.8785	18.4487	15.7584	16.4084	15.2777	14.7101	12.5498	12.5256	13.4936	15.0267	13.8486	17.5819	18.0622	15.3549	19.7279	16.0203	NA	15.5196	17.8398	NA	11.4609	15.4003	12.6865
sst385	5.64503	2	13.3638	12.4802	18.5644	17.4678	NA	NA	NA	17.7983	10.7879	15.02	17.2621	16.7844	17.7908	15.2499	16.8753	15.2728	14.127	16.2553	16.6073	15.3123	17.5552	16.5033	15.3466	15.4031	15.3173	17.8075	14.9271	14.7258	15.0567	14.1147	11.3828	12.7187	12.9772	14.6381	13.3161	17.5545	18.4104	15.0113	19.3389	15.1603	11.5768	14.1375	17.2427	11.7162	11.8891	14.171	14.0826
sst388	11.9327	2	12.8337	12.6184	18.6575	18.0318	12.0196	11.5954	11.8002	18.2897	13.8977	15.3252	17.1095	16.0933	17.8511	14.8747	17.1909	15.1766	14.7056	16.9672	17.2371	15.606	16.9206	16.495	15.2947	15.7264	15.9075	18.3117	15.5958	14.9842	14.8104	13.048	12.4125	12.791	13.2683	15.3057	13.5794	17.3076	18.4608	15.6118	19.9164	16.4852	12.4883	14.229	17.4594	12.3025	13.1953	15.0778	13.7294
sst392	10.5725	2	13.3812	10.8149	18.9857	17.672	12.1016	10.5473	11.2938	17.9246	12.8693	15.3891	17.4003	16.8773	18.4967	15.7428	17.6256	16.0101	14.7675	16.9911	17.2571	15.7076	18.0601	17.6521	16.5625	16.0841	15.5377	18.2283	15.6302	15.5268	15.4879	14.1023	12.621	13.2578	13.6577	15.3724	13.8213	17.7718	18.307	15.9183	19.9453	16.5407	12.5707	14.9559	18.2254	11.7867	12.1256	14.059	13.2511
sst398	6.09498	2	13.421	11.6983	19.056	17.7893	11.6725	NA	NA	18.2106	NA	15.1187	17.3027	16.5299	18.0845	15.3845	17.3526	15.6232	14.4536	16.7452	17.0618	15.358	17.5253	17.1787	16.1075	15.6576	16.3036	18.5782	15.8262	16.2437	15.3261	13.5922	NA	13.75	13.3653	14.9672	14.3016	17.583	17.9641	15.8946	20.029	16.8815	13.0351	15.3412	17.9118	13.0641	13.1405	15.3906	13.9397
sst399	7.57477	2	13.4455	11.9095	18.6972	17.8281	11.9575	NA	NA	17.9482	9.79049	15.3582	17.2904	16.1752	18.178	14.4178	17.4031	15.075	14.8811	17.1814	17.4671	15.565	17.1867	16.2715	15.2674	15.6897	16.1104	18.7084	15.8454	16.288	15.541	13.7034	12.1356	13.4288	13.4381	14.966	14.0501	17.5315	18.4458	15.8543	19.9985	16.6274	13.0124	15.3424	17.9258	13.2617	13.1739	15.0496	13.063
sst410	8.12097	2	13.7868	13.6211	18.6599	17.8039	12.1958	15.3126	14.09	18.1283	15.9628	14.7671	17.2013	16.6846	17.8252	15.2037	17.0822	15.2632	14.2778	16.6053	16.8608	15.2479	17.4811	16.8006	15.3575	15.2486	15.9832	18.3934	15.8482	15.9731	15.0229	13.8451	12.5309	12.7957	13.6828	15.3416	14.1531	17.7579	18.5884	16.0875	19.7869	16.4975	13.2788	14.921	17.4963	13.4316	12.7693	15.8562	13.2068
sst411	4.24172	1	13.1772	12.0907	18.521	17.5848	11.7591	12.7695	12.7819	17.7723	14.5434	15.433	16.8938	16.1906	18.0378	14.5394	17.6302	15.0319	14.6059	16.8436	17.2216	15.5964	17.2993	16.3302	15.3502	15.9588	15.9155	18.3201	15.1963	15.8375	15.2527	13.5791	12.0316	13.7532	13.7294	15.3227	13.5097	17.5895	19.0392	15.9639	19.6386	15.4955	12.0794	14.7843	17.3112	12.7614	12.0088	13.9583	12.4869
sst417	3.8955	1	13.3378	NA	17.9696	17.4412	11.4492	NA	11.3868	18.3857	12.8772	14.8789	16.9969	15.9401	17.7239	14.6626	17.0995	14.9083	14.5038	16.6625	16.994	15.2724	16.7764	16.3086	15.1921	15.5116	16.0902	18.2536	15.2691	15.6455	15.0309	14.3787	NA	12.5854	13.3503	14.7594	13.4036	16.996	18.0081	15.6457	19.4769	15.2966	11.7738	14.5563	17.0354	12.3316	12.5105	14.4665	13.484
sst422	14.032	2	12.8719	10.1726	18.4254	17.593	12.1047	NA	NA	18.3497	11.5508	15.4002	16.9229	15.932	17.7388	14.8211	17.0723	15.183	14.3825	16.5391	17.2991	15.7992	17.0683	16.6324	15.5314	15.9096	16.0309	18.069	15.3103	14.9951	14.9137	13.9771	11.6357	12.6264	13.0777	15.1753	13.1384	17.0968	17.5501	15.7955	19.3058	15.6696	12.1906	13.9957	16.9592	NA	11.4437	13.9221	12.6511
sst423	6.02591	2	13.3623	12.5481	18.5354	17.8703	11.7236	NA	NA	18.4328	11.2577	14.956	17.2913	16.4568	17.8252	15.1921	17.0761	15.1089	14.2807	16.4055	17.1829	15.5397	17.2713	16.6681	15.5054	15.6194	15.9183	18.7444	15.8753	15.6569	15.8147	15.4206	12.8238	13.6812	13.8302	16.3663	14.7482	17.6918	18.8169	15.5695	19.882	16.3214	11.7829	14.6394	17.811	12.5102	12.8117	14.4754	13.0305
sst429	13.1942	2	12.7333	NA	18.8881	17.5277	11.4258	NA	11.6024	17.9737	12.6277	15.1611	17.1914	16.3462	18.1023	14.9387	17.3091	15.3938	14.6208	16.7185	17.0376	15.4425	17.6146	17.0994	15.8876	15.7687	15.7114	18.2391	15.5232	15.6764	15.6722	14.5405	12.3818	12.2361	13.2557	15.0794	13.4988	17.5838	17.7203	15.4122	19.6802	16.1698	12.5181	14.6356	17.7982	12.0265	12.4656	15.3155	13.5555
sst435	18.6024	3	13.0206	12.6505	19.4245	17.7023	11.7484	14.1178	13.1363	18.2436	14.5106	14.7722	16.2444	15.4253	17.6071	14.7694	16.9521	15.0535	14.0979	16.4713	16.5844	15.1437	16.1229	16.5057	15.1481	15.021	15.02	17.9985	15.2869	15.3858	13.8373	13.3185	12.4537	12.7011	13.3976	15.3873	13.6175	17.4266	18.4638	15.7668	20.3163	17.0347	13.3584	15.4926	17.5711	12.1461	11.4431	14.0279	12.815
sst441	7.09992	2	12.8227	NA	18.721	17.4772	12.4803	NA	NA	18.0866	11.4571	15.4577	16.9016	16.4301	17.8723	15.1945	17.2479	15.0585	14.136	16.6105	17.1129	15.823	17.3593	16.6766	15.4213	15.9657	16.0248	18.1091	15.5644	15.6624	15.7305	14.5826	NA	13.2418	13.4509	15.2192	13.8759	17.3786	17.6149	16.1425	19.5873	16.1675	12.4931	14.7954	17.9004	12.3448	12.5661	14.4944	12.7412
sst446	7.2611	2	13.8877	12.9756	19.095	17.8992	11.594	13.6477	13.5085	17.4994	14.4454	15.1163	16.9114	15.9995	17.9333	14.9888	17.2072	15.2506	14.5697	16.7852	17.1217	15.5552	16.9074	16.7087	15.5751	15.553	16.3923	18.3162	15.3536	16.4707	14.2526	13.576	12.5137	11.9633	13.477	15.2727	13.035	17.46	17.463	16.7251	20.0919	16.611	12.9887	16.1397	17.2046	12.7254	12.175	14.1151	13.3428
sst449	2.9064	1	12.1651	13.0222	18.8423	17.4173	11.3513	12.982	NA	17.8796	13.8401	15.4519	17.0798	16.5257	18.043	14.8789	17.087	15.2717	14.1044	16.5129	17.2473	15.8797	17.7129	16.8626	15.6243	16.0625	15.8765	18.4985	15.5302	15.3185	15.2319	14.4448	12.508	12.3606	13.2208	15.3958	13.7993	17.5845	17.743	15.5826	19.9844	16.3108	12.2168	14.6766	17.8198	12.0139	12.9301	14.3865	NA
sst452	37.3546	3	13.6859	13.5801	18.739	17.8132	11.8021	14.1189	13.9267	18.2434	14.8873	15.1112	17.2425	16.4382	18.0401	14.87	17.4515	15.242	14.5638	17.1221	17.1177	15.5339	17.6148	16.9459	15.7352	15.6347	15.3878	18.327	15.7415	15.2993	15.7474	14.2116	NA	13.6969	13.2528	14.6584	13.7317	17.6064	17.7462	15.698	19.8018	16.5176	12.7287	14.4492	18.205	12.4838	12.343	14.297	12.9233
sst459	13.4177	2	12.878	12.7331	18.9404	17.6458	11.5527	13.1118	13.0383	18.1679	14.0766	15.1567	17.295	16.102	17.9316	15.1087	17.1593	15.5604	14.3574	16.604	17.2315	15.5017	17.2557	16.8569	15.941	15.5924	16.4272	18.646	15.4401	15.7777	15.7586	14.4641	12.4467	13.4599	13.6983	15.4859	14.1751	17.58	18.0456	16.2755	19.9994	16.0717	12.57	14.7527	17.883	12.4487	12.4674	14.2181	13.6003
sst464	7.71026	2	13.5921	12.6909	19.1544	17.6638	11.3431	13.0888	13.4198	18.1174	14.4807	15.1248	17.2954	16.5959	18.0864	15.2246	17.23	15.4052	14.5474	16.7119	17.1405	15.6105	17.5269	16.7383	15.4686	15.5574	15.6023	18.5648	15.562	15.8536	15.0882	13.9707	12.2993	12.3605	13.5127	15.4427	13.7105	17.9045	18.0376	15.6486	19.9431	16.6831	13.135	15.1907	17.6061	12.6768	12.895	16.1087	12.1317
sst471	1.01438	1	13.2242	12.6813	18.735	17.6688	11.6078	12.7956	12.7293	18.0433	14.0034	15.4642	16.9862	16.0512	17.7252	14.8463	17.1552	15.2919	14.3692	16.6868	17.3615	15.859	17.0055	16.593	15.4637	15.8976	15.9615	18.707	15.2938	15.23	15.1344	13.6918	11.3477	NA	13.4459	15.5479	NA	17.5881	18.4963	15.8835	20.1077	16.3013	12.4689	14.3353	17.133	12.7179	12.2692	14.5828	12.4869
sst472	6.31017	2	13.3506	13.8217	18.5654	17.8906	11.9946	13.2131	12.896	16.5236	14.3164	15.4632	17.6726	16.9336	18.0664	15.4849	17.3381	15.6353	14.3221	16.6218	17.2959	15.6742	17.8621	17.041	16.0391	15.8775	15.8322	18.6161	15.8532	15.5763	15.5232	14.5761	12.8036	13.907	13.9426	16.4327	15.2257	17.8955	19.004	15.7324	19.9967	16.6931	12.4524	14.986	18.0336	13.0208	13.5168	15.6583	14.2365
sst477	3.66769	1	12.7226	13.2713	19.0262	17.6107	12.3264	13.8863	13.6406	17.8416	14.4393	14.9771	16.8744	16.0411	17.6859	14.6798	16.8666	15.1244	14.1971	16.5933	17.0462	15.3891	17.4437	16.9405	15.6315	15.6892	15.2903	18.5806	15.5011	15.8726	14.9139	14.3588	12.7088	12.2205	13.3355	15.5414	13.3583	17.724	18.0749	15.6424	20.0326	16.5446	13.1376	15.3439	17.5711	12.3316	11.7813	14.228	12.9351
sst478	4.16705	1	13.695	12.011	18.5666	17.883	11.4856	NA	12.6841	18.2421	13.4121	15.3556	17.177	16.3208	17.7624	14.8455	17.1383	15.0512	14.5037	16.6367	17.1842	15.6243	17.1521	16.4479	15.1798	15.6586	16.3969	18.5728	15.6072	15.6782	15.8402	14.781	12.0512	13.5127	13.3925	16.4018	14.7087	17.4715	17.9007	16.0336	19.8251	16.0351	12.0822	14.9821	17.9364	12.524	13.3022	15.1056	13.13
sst483	10.5308	2	12.6863	12.1146	18.8162	17.7239	11.6936	12.0519	12.4863	18.2516	13.466	15.4971	17.1216	16.1824	18.1647	15.0363	17.4002	15.3744	14.4953	16.6537	17.4256	15.7139	17.2821	16.8764	15.9664	16.1196	15.8453	18.4797	15.2944	15.8812	15.6811	14.8916	12.6435	13.8798	13.5661	15.6396	13.8329	17.4212	17.9109	16.3161	20.0394	16.1896	12.3753	14.9919	18.1376	11.961	11.8732	14.7604	12.7257
sst487	12.156	2	13.7003	10.9475	18.7286	17.6373	11.2074	11.6565	11.9131	18.0299	13.8346	15.6175	17.1486	16.7642	17.9965	15.1978	17.3253	15.5721	14.7803	16.8941	17.4536	15.9318	17.7004	16.9337	15.9168	16.0197	15.9703	18.5045	15.602	15.7686	15.0707	14.0642	11.9628	NA	13.4867	15.5681	13.8119	17.4688	17.8385	15.9778	19.7994	16.0863	12.6756	14.8746	17.2189	12.0395	12.5045	15.2009	12.715
sst488	12.4435	2	13.3135	12.9056	19.1082	17.8637	11.6037	12.147	12.5185	18.5434	14.0358	15.7254	17.198	17.0709	18.0154	15.8345	17.0805	16.0743	14.3024	16.6555	17.0922	16.0253	17.9652	17.3896	16.1038	15.9668	15.6878	18.4521	15.7021	15.7919	15.6749	14.9981	12.4224	12.6776	13.7113	15.3912	14.5497	17.7553	18.0068	15.8327	19.9768	16.4518	12.7564	15.0185	18.283	12.8617	13.2645	15.8023	11.7352
sst489	6.84579	2	12.8757	11.7717	18.4959	17.71	NA	12.085	12.3847	17.7701	13.8637	14.967	17.0672	15.9821	18.0247	14.7143	17.2976	14.8677	14.5884	16.6368	17.0753	15.3309	17.0746	16.5186	15.1385	15.6124	16.4919	18.225	15.1496	15.7319	14.6092	12.6486	11.3255	13.4131	13.2902	14.9766	NA	17.1735	18.0473	16.5107	19.6301	15.5863	12.5526	15.2311	16.7015	12.3221	11.6556	14.1612	13.4625
sst490	7.30707	2	13.0206	13.1502	18.9458	17.692	11.4486	13.2428	13.4811	18.474	14.8376	14.9021	17.0478	16.091	17.8521	14.9568	17.1591	15.2674	14.6871	16.6571	16.8301	15.1438	16.8511	16.6066	15.4119	15.0918	15.5421	18.5259	15.6293	15.4321	15.2669	14.6797	12.2757	12.6107	13.7428	15.6277	13.8015	17.767	18.7565	15.5839	19.8735	16.3537	12.2805	14.8233	17.7866	12.6208	13.1457	14.7127	13.5368
sst491	8.44946	2	12.9521	14.5061	19.1517	17.9138	12.5638	14.4755	14.5533	18.0541	14.8809	15.6795	17.2331	16.5138	18.2315	15.3072	17.6739	15.766	14.6538	16.961	17.3589	15.7614	17.7036	17.279	16.3741	15.9169	16.5922	18.7097	16.017	15.953	15.5456	13.839	12.7216	NA	13.7321	16.0207	13.7189	17.7958	17.9247	16.4075	20.391	17.1326	13.1557	15.1103	17.8085	13.1061	13.5332	15.3247	14.4855
sst493	7.33272	2	12.9818	13.5782	18.7484	17.8036	12.4743	13.1133	13.2747	17.8748	14.4949	15.778	17.352	16.6706	18.0829	15.1591	17.395	15.5779	14.4621	16.7241	17.6278	16.0515	17.9629	17.0204	16.1317	16.4799	15.943	18.7056	15.7956	15.6324	15.1152	13.8478	13.0938	12.7756	13.7101	15.3194	NA	17.6866	18.7005	16.1794	19.9556	16.221	11.8496	14.6389	17.4438	12.3349	13.0802	14.8095	12.0649
sst494	14.8103	2	13.7472	11.5517	19.111	17.6591	11.9428	NA	NA	18.2835	NA	15.1019	17.0092	16.2953	17.9262	14.9482	17.1749	15.1045	14.3477	16.6797	17.0768	15.4736	17.4822	16.8073	15.4593	15.6167	16.2331	18.524	15.6548	16.4705	15.9482	14.7996	13.1707	13.5732	13.5897	15.0558	13.9066	17.7842	17.8728	15.9622	19.9331	16.4613	13.2472	15.8424	18.3082	12.4637	12.6042	14.2103	12.0894
sst495	12.8861	2	13.0091	12.2492	18.6433	17.7391	11.5176	12.922	13.4134	17.8903	14.6023	14.7954	16.7477	15.6952	17.716	14.5465	17.0589	15.0786	14.409	16.5756	17.0453	15.2101	16.7783	16.3495	15.2405	15.3414	16.1936	18.2005	15.5904	15.6491	14.6388	13.415	11.9552	12.1523	13.0775	14.9341	12.7845	17.2177	17.5465	15.8098	19.6686	16.1038	12.358	14.8921	16.7844	NA	NA	14.0955	12.4916
sst498	3.6665	1	13.7448	13.9743	18.8075	17.8064	12.1148	13.843	13.0485	17.9589	14.435	15.4164	17.121	16.3728	17.8991	14.8825	17.1607	15.2705	14.6789	17.056	17.3906	15.6291	17.5089	16.7873	15.4866	15.7998	16.0101	18.5266	15.8261	15.548	15.598	13.9087	12.1573	13.3719	13.5712	15.9273	14.1327	17.5742	18.1715	15.8534	19.9652	16.8968	12.6012	14.9713	17.9012	12.3864	12.3788	14.2202	12.9485
sst499	5.54624	2	13.8562	11.4794	18.9416	17.7462	11.7086	13.4697	11.7373	18.1532	13.5746	14.799	17.0065	15.9046	18.0825	14.7071	17.2738	14.7536	14.4076	16.6612	17.2564	15.2874	16.9228	16.2455	14.9931	15.3546	15.7479	18.2596	15.47	15.597	14.1925	13.7898	11.7579	NA	13.221	15.6208	13.4497	17.0906	17.4025	16.0787	19.9686	16.454	13.1706	15.1732	17.0463	12.4135	11.6739	14.3666	12.6079
sst500	28.6179	3	13.4389	13.2443	18.3902	17.6016	11.2815	12.7754	12.6387	18.1016	13.4509	15.4873	17.2953	16.6907	18.0732	15.2363	17.3124	15.2256	14.6291	16.8563	17.1289	15.7632	17.6783	16.7894	15.5781	15.8921	15.7116	18.4276	15.5309	15.4222	14.9004	13.5814	NA	12.5069	13.4372	15.4463	NA	17.5435	18.1854	15.5499	19.7207	15.8741	12.4437	14.2571	17.2213	11.6346	NA	14.594	13.1813
sst505	6.77972	2	12.6265	12.3342	18.3151	17.4647	11.66	12.6938	12.7462	17.6938	13.732	15.3172	17.2329	16.3414	17.7698	15.1908	17.1839	15.5341	14.5489	16.6574	17.3569	15.7442	17.3709	16.7093	16.036	15.9241	16.1694	18.3392	15.556	15.539	15.6913	14.4309	12.6276	14.1331	13.3191	14.8932	13.7145	17.2409	18.1126	15.7371	19.6675	15.8007	12.2857	14.715	17.8255	NA	12.4064	13.9619	14.4971
sst506	7.96554	2	12.9781	11.4466	18.7121	17.4698	11.8572	NA	10.5672	17.9424	11.5359	14.9654	17.1216	16.3971	17.6549	15.2189	17.0152	15.4256	14.4322	16.6701	17.108	15.6212	17.1123	16.6407	15.3329	15.534	15.7962	18.4671	15.6843	15.5784	14.6488	14.1442	12.5072	NA	13.0949	15.1581	13.504	17.3269	17.4197	15.6533	19.8182	16.2852	12.3627	14.5147	17.1148	12.4224	12.5134	14.132	12.7534
sst507	8.89872	2	12.6992	13.4009	18.6931	17.5891	12.4169	13.1727	13.5516	17.9204	14.0703	15.0042	17.0369	16.0956	17.7517	14.7702	16.8848	15.0226	14.3309	16.654	17.0493	15.25	17.3652	16.7586	15.3642	15.5474	16.0135	18.7176	15.9632	16.1891	15.5696	14.6174	13.3002	13.061	13.449	15.15	13.9602	17.51	18.0696	15.6046	19.9369	16.5688	12.4581	15.7678	18.0007	12.4898	12.3236	14.7715	12.8673
sst508	3.0501	1	13.5737	10.7496	18.5555	17.8262	12.6378	NA	NA	17.9183	NA	14.5929	17.1339	16.1399	17.8015	14.8791	16.934	15.0031	14.518	16.709	17.0108	15.2336	17.189	16.5506	15.2249	15.3632	16.3861	18.5906	15.7962	16.4089	16.5315	15.8268	13.6734	14.1189	13.4661	15.6233	15.1201	17.4765	18.3501	16.0209	19.8594	16.5364	13.2514	15.4816	18.7791	12.0555	11.8755	14.2406	13.0551
sst526	9.41931	2	12.2907	12.3275	18.6975	17.6038	11.2327	12.6201	11.8535	17.9921	12.9534	15.3247	17.0022	16.2042	17.5593	14.7514	16.8651	15.0798	14.0629	16.3722	16.9905	15.657	16.8238	16.308	15.2588	15.4848	15.8085	18.2805	15.3393	15.0628	15.4249	14.6242	12.4703	12.0511	13.5806	15.1004	13.6923	17.2832	18.103	15.5591	19.7447	16.1016	12.2291	13.9352	17.5155	12.1613	11.6459	14.4229	13.89
sst527	6.19887	2	13.0008	NA	18.7029	17.564	10.9956	10.8337	12.326	17.7211	13.6021	15.154	17.0558	16.293	17.8182	14.7908	17.1896	14.8085	14.3544	16.9185	17.1062	15.435	17.1375	16.2242	14.9432	15.4843	15.6881	18.3497	15.2225	15.9336	15.5837	14.3772	12.5052	13.2031	13.2159	14.8915	13.6907	17.1863	17.7235	15.5111	19.8103	15.8575	12.071	14.9004	18.0252	12.7172	12.0799	14.2101	13.1157
sst531	11.701	2	13.3101	12.8574	18.8934	17.7037	11.9354	12.7171	12.0744	17.6591	13.8413	15.2031	17.2736	16.2838	18.1874	14.8559	17.4888	15.3129	14.5377	17.0122	17.1799	15.4168	17.486	16.8128	15.6672	15.5754	15.755	18.4059	15.5854	15.973	14.4942	12.9539	11.1128	12.5541	13.4206	15.0487	13.3072	17.5495	17.9295	15.3092	19.7751	16.1386	12.0242	14.9696	16.8561	12.8322	12.1583	15.945	NA
sst533	8.1899	2	13.4978	13.4258	18.8913	17.8657	12.6089	12.9901	13.2572	18.4438	14.1724	15.3593	17.2476	16.6892	18.2207	15.2973	17.4248	15.4963	14.5704	17.1358	17.1353	15.5998	17.693	17.1369	15.8741	15.807	15.9506	18.4499	15.7481	15.6721	15.5815	13.7729	12.3529	13.5263	13.2714	15.361	13.8066	17.6948	18.0236	15.8485	20.0124	16.3861	11.9982	15.3009	18.0452	12.6593	12.9941	14.317	12.2162
sst534	14.6043	2	13.0499	11.0512	18.5131	17.5366	11.4174	NA	NA	18.2252	NA	15.4025	17.1311	16.2414	18.1416	14.621	17.2565	14.876	14.6263	16.7336	17.3655	15.8168	17.1296	16.3281	15.0307	15.8352	16.4437	18.2389	15.3175	15.817	14.0696	12.1646	11.8763	NA	13.1586	14.8097	12.0867	17.0164	17.6147	16.0832	19.6756	15.8656	12.5325	15.2073	16.4301	12.5308	12.1613	14.2372	12.6379
sst539	4.50855	1	12.8447	12.2143	18.4073	17.4516	NA	12.4268	12.3981	17.9733	13.3777	15.7937	17.1738	16.6265	18.0265	15.3313	16.9783	15.5668	13.8162	16.3595	17.6481	16.1482	17.7038	17.0688	15.7795	16.4213	15.8029	18.4311	15.3127	14.9124	14.515	13.6424	11.8078	NA	13.4168	15.2653	NA	17.2012	18.1698	15.7553	19.5851	15.6369	11.9331	14.3603	16.738	12.326	12.5438	14.1256	13.5144
sst540	16.554	3	13.0153	12.671	18.7446	17.5593	12.0891	12.4469	12.5223	17.8751	13.6048	15.4166	16.777	16.2336	18.0375	14.9431	17.2023	15.3363	14.1749	16.3787	16.9668	15.5848	17.1042	16.6266	15.5909	15.673	15.7908	18.1922	15.5177	15.1996	14.9522	13.7092	12.1481	NA	13.6778	15.5263	13.5436	17.4994	18.0262	15.8297	19.8901	16.4772	12.3931	14.4506	17.6313	12.3686	12.2156	14.4888	13.4738
sst551	3.57624	1	11.0523	13.0954	18.4722	17.8711	12.028	13.5115	12.7275	17.5715	14.1358	15.0148	17.2644	16.3549	17.3742	14.7534	16.8707	15.1118	14.2374	16.5481	16.9698	15.3326	17.6081	16.485	15.3071	15.7019	15.8932	18.6177	15.5537	15.8131	15.1247	13.1569	12.1147	13.02	13.6397	15.3429	13.7356	17.5678	18.8291	15.7255	19.8306	16.4227	12.254	14.6731	17.446	12.0213	12.5195	14.1971	13.7839
sst559	9.19276	2	12.7425	13.6084	18.9352	17.8243	11.7837	13.3309	13.3438	18.058	14.6562	15.6148	17.3329	16.4549	18.1625	15.0764	17.5397	15.6535	14.5409	16.83	17.3645	15.6748	17.4677	17.0569	16.0486	15.8075	16.2301	18.597	15.7556	15.9018	15.1281	13.8219	12.7101	12.6817	13.5908	15.7727	13.8235	17.7478	18.0261	15.851	20.0079	16.8105	12.4507	15.1459	17.4876	12.1844	12.1039	15.9207	13.3196
sst565	4.16143	1	13.0956	12.8596	18.764	17.7081	12.7892	13.4495	13.6053	18.2271	14.4529	15.0722	16.8363	16.1036	17.6255	14.8753	17.0333	15.244	14.0539	16.4933	16.8712	15.3185	17.2209	16.8091	15.5897	15.5579	16.2091	18.4213	15.6424	16.4358	14.6619	13.3642	12.7246	12.4528	13.4715	15.688	13.6157	17.4343	17.6822	15.8851	19.9331	16.8772	12.8025	15.7585	17.3346	12.1889	12.1945	16.1146	13.675
sst590	13.5387	2	13.6792	12.3042	18.8059	17.6923	11.7149	12.4283	12.122	17.8491	13.238	15.4014	17.4249	16.544	18.1443	15.3562	17.5134	15.6261	14.5326	16.7753	17.2276	15.4255	18.0533	17.1984	15.7712	15.9227	15.8441	18.3833	15.5568	15.9599	15.2023	13.9185	12.4202	13.4946	13.4802	15.6366	13.6229	17.6212	18.3554	15.8761	19.9671	16.1202	12.5584	15.5228	17.6697	12.5388	12.3098	14.5142	13.9455
sst595	2.30229	1	12.6783	11.5212	18.807	17.7245	NA	10.0924	11.1519	17.7131	11.7999	15.7359	17.769	17.1709	18.3531	15.6389	17.2418	15.5477	14.7715	16.9564	17.6763	16.1303	18.1166	17.2207	15.8813	16.3138	16.1274	18.546	15.668	15.89	15.1415	13.7842	12.1573	NA	13.1162	14.7659	12.7705	17.5132	16.9913	15.6297	19.7937	15.9038	12.269	14.7937	17.1846	12.4452	12.4425	14.0045	14.2946
sst596	3.06569	1	13.1143	13.0555	19.1901	17.8986	12.1819	12.9866	13.5399	18.0216	14.6243	15.3235	17.613	16.8136	18.1526	15.5254	17.3845	15.6392	14.6712	17.0599	17.4872	15.9059	17.6888	17.1072	15.8127	15.7478	16.3552	18.9611	16.0933	16.2172	15.6171	14.3851	12.6133	12.381	13.5541	15.7427	14.0986	17.974	17.8819	16.0182	20.2174	16.5663	12.7155	15.617	17.8834	12.8633	12.742	14.5821	13.6675
sst599	15.5576	3	13.3333	NA	18.67	17.6552	NA	NA	NA	17.9517	10.9761	15.5613	17.1752	16.4127	18.0263	15.0948	17.1322	15.1786	14.4393	16.6529	17.1801	15.6789	16.9791	16.4033	14.9886	15.7611	15.9156	18.2149	14.9874	15.4368	15.8264	14.1735	13.0106	14.2018	13.8946	15.0873	14.1467	17.4593	18.8432	15.4879	19.7603	15.6335	12.6949	14.9729	18.2807	12.8314	12.8557	14.2155	13.8812
sst603	27.8824	3	NA	12.5113	19.0942	17.7896	11.5701	12.8683	12.8743	17.932	14.1698	15.1252	17.4127	16.6719	17.9836	15.3821	17.0479	15.3397	14.4285	16.7717	17.2108	15.6645	17.4814	16.847	15.4632	15.6109	16.1903	18.6033	15.9642	16.5985	14.8306	14.1836	11.8112	12.6961	13.3621	15.1829	12.7945	17.684	17.7475	16.2614	20.0421	16.5453	12.8946	15.6373	17.1947	12.1017	12.3027	13.9978	13.2158
sst605	17.6642	3	13.5085	12.0771	18.7936	17.6634	12.2163	13.4356	12.6027	17.8696	14.3466	15.3056	17.3701	16.8812	17.9376	14.9855	17.2822	15.4	14.641	17.1088	16.9978	15.4963	17.8353	16.8117	15.5989	15.7697	15.692	18.3068	15.9324	15.8975	15.8354	14.1348	12.6998	13.6686	13.4567	14.6794	13.661	17.5847	17.6887	15.6884	19.8366	16.3346	12.6608	14.9424	18.2092	12.6917	12.5933	13.978	13.5046
sst606	26.8608	3	NA	10.951	18.8321	17.7205	11.8685	11.8096	12.5718	18.1374	13.5481	15.0255	16.9991	16.3227	18.0589	14.6421	17.3091	15.0564	14.7205	17.0858	16.9844	15.4827	17.0605	16.3529	15.112	15.3724	16.227	18.5413	15.5608	16.362	14.6611	12.8217	12.574	13.1857	13.5289	15.1148	13.0831	17.6523	18.7205	15.9531	19.9824	16.2993	13.0924	15.7205	17.1958	12.3862	13.3016	14.2147	12.5867
sst609	8.65791	2	13.2454	13.3602	19.0976	17.8512	11.7187	14.0422	13.4727	18.6028	13.8648	15.1079	17.2565	16.6567	17.9257	15.3063	17.0138	15.375	14.3825	16.541	16.9162	15.4979	17.4604	16.8843	15.5387	15.5499	16.0614	18.5524	15.71	15.7925	15.1836	14.4718	12.2546	13.081	13.6416	15.3849	13.7499	17.7008	18.3946	15.4545	20.0159	16.5982	13.0233	15.037	17.5424	12.8077	12.6513	14.6391	13.5336
sst612	3.74351	1	13.4213	15.534	18.9283	17.5615	11.8134	NA	11.2419	18.4317	12.5177	15.4489	17.0528	16.4476	18.218	15.0896	17.3757	15.1973	14.6636	16.8227	17.3931	15.8215	17.2122	16.5929	15.3682	15.8301	15.75	18.3294	15.623	15.628	14.6735	13.9557	12.8824	12.3623	13.4691	15.8704	14.0106	17.4718	17.9515	15.7971	20.0586	16.5324	12.7016	15.1169	17.6604	12.2049	13.1849	14.5031	12.9524
sst616	6.5842	2	12.3063	11.8797	17.969	17.4361	NA	13.2832	12.7103	17.5601	13.2551	15.0051	16.8446	16.1578	17.8772	14.5434	17.2004	14.6448	14.642	16.8429	17.0527	15.4287	16.8404	15.9722	14.5133	15.4289	15.72	18.0988	15.3613	15.3843	15.2855	14.2112	11.4884	12.7364	13.0342	14.7551	13.1905	16.8563	17.3421	15.1677	19.522	15.8673	11.8655	14.2335	17.4871	13.2284	12.192	14.5573	13.2078
sst618	5.31897	2	12.5175	10.0055	18.0847	17.6052	NA	NA	NA	17.8729	NA	15.3018	17.1099	16.3672	17.85	15.0719	16.9346	15.0887	14.4355	16.5082	17.0882	15.7515	17.1216	16.5348	15.2442	15.8902	16.0949	17.8896	15.152	15.0984	14.679	14.0594	12.1424	12.3397	13.2358	14.8491	12.882	17.0502	18.4261	14.8958	19.3659	15.3788	12.3425	14.6874	16.5686	12.2552	11.8774	13.8745	14.7368
sst630	5.19158	2	12.9596	10.6953	18.1966	17.8262	11.6103	NA	NA	17.8188	NA	15.6235	17.4497	16.6842	18.1984	15.1527	17.6857	15.8186	14.8063	16.8849	17.3011	15.7964	17.4782	16.7227	16.1205	15.7689	15.7491	18.469	15.6491	15.9606	15.0468	13.4188	12.5996	13.3589	13.6081	15.5783	14.1117	NA	19.0951	15.6158	19.8274	16.2879	12.175	14.6939	17.6972	12.2558	12.742	13.7646	13.3784
sst632	5.49418	2	12.9098	14.3226	19.032	17.941	12.6979	11.015	11.1912	17.5368	12.9985	15.5098	16.8589	16.1741	17.888	14.6971	17.3886	15.2256	14.2219	16.7881	17.0672	15.7126	17.3563	16.8926	15.4279	15.8162	16.1897	18.4216	16.1922	15.601	15.0689	14.0182	13.1158	13.4319	13.4438	15.7536	14.534	17.6584	18.2114	15.6876	20.0622	17.1055	13.1464	14.9903	17.806	12.1237	12.2257	15.2802	13.3879
sst639	10.8501	2	13.8253	10.7259	18.3949	17.8715	NA	NA	NA	17.5621	NA	15.4627	17.462	17.0175	17.9318	15.5856	17.2155	15.3611	14.6067	16.9068	17.3367	15.9004	17.5282	16.7542	15.3878	15.6903	15.2331	18.4397	15.4193	15.7992	15.1252	14.3729	12.4984	13.2267	13.4692	15.0175	13.3155	17.3477	18.2772	15.5811	19.6486	15.4922	12.3255	15.1504	17.4658	11.8018	12.6402	13.8449	14.7308
sst640	9.46613	2	13.6174	14.2148	18.4846	17.7254	11.1016	12.9725	12.1856	18.0816	13.4805	15.0171	17.1608	16.1954	17.6127	14.7539	17.112	14.9875	14.4776	16.8892	17.0669	15.3097	17.1992	16.4358	15.1075	15.4158	16.1351	18.6149	15.5464	16.83	14.9333	13.7279	12.9341	12.9498	13.7335	15.0044	13.5792	17.3094	17.865	16.1149	19.8487	16.0365	12.9313	16.1655	17.326	11.5453	12.3448	13.8824	13.6638
sst642	21.1683	3	13.0556	13.2428	18.664	17.4204	11.3862	13.8484	13.2665	18.2902	14.3702	15.3308	16.9333	16.1507	18.0074	14.9376	17.168	15.0019	14.5979	16.7573	16.9822	15.3329	17.6496	17.0088	15.7205	15.8299	15.0752	18.2604	15.2427	16.1794	15.4024	14.189	12.8758	14.0801	13.1647	14.9133	NA	17.4399	18.5728	16.0358	19.8318	15.9491	12.6195	15.5163	17.9772	12.9624	12.3688	14.5275	13.8292
sst643	12.3489	2	13.2273	13.6728	18.8635	17.9563	12.1712	13.7202	12.8434	17.6926	14.7549	15.6501	17.3565	16.6409	17.9212	14.854	17.3068	15.3666	14.6224	16.9894	17.325	15.9236	18.179	17.2672	15.9832	16.3069	16.1846	18.9306	16.0896	16.1315	14.9366	13.4856	12.61	12.083	13.5062	15.7125	13.143	17.8559	18.1385	16.112	20.1379	16.6122	12.6975	14.945	17.1631	12.5059	12.0842	15.261	13.8194
sst644	7.08211	2	12.9058	12.2806	18.8509	17.6565	10.9465	NA	NA	18.1001	11.2469	15.5226	17.4099	16.7167	18.1011	15.1198	17.1902	15.449	14.3728	16.7403	17.2452	15.7257	17.9872	17.1236	15.9204	16.0376	15.2274	18.5003	15.5452	15.3846	15.0718	13.7435	12.2183	12.388	13.8643	15.1215	13.237	17.7206	17.5739	15.2699	19.7839	15.7847	12.2941	14.4609	17.2467	12.1685	12.3917	14.3638	13.1511
sst645	0.350712	1	12.9951	11.3438	18.4076	17.7492	11.9173	13.1359	13.1178	18.2692	14.8337	15.5695	17.5255	17.1273	17.8002	15.4417	16.9534	15.4629	14.409	16.7152	17.3923	15.9832	17.9405	16.9461	15.6561	15.9798	15.4862	18.6342	15.7662	15.4507	15.6249	14.7211	12.6432	13.5856	13.3759	15.2932	14.2868	17.4932	18.502	15.5824	19.8452	16.1821	12.1134	14.4685	18.0335	12.6695	12.7496	14.3385	14.2115
sst646	10.1958	2	13.2738	13.99	18.7683	17.6647	11.6822	12.8549	12.5617	18.0705	13.788	15.1903	17.1628	16.5025	18.0017	15.2215	17.0844	15.3843	14.2806	16.6135	17.1769	15.5719	17.8625	17.2086	15.9922	16.1305	16.0618	18.2943	15.4678	15.2534	14.6784	13.5907	11.5903	12.4021	13.2899	15.4446	13.3288	17.3886	17.9772	15.5446	19.7763	15.9413	12.2406	14.5846	17.1545	11.6631	12.5733	14.3043	14.5541
sst648	9.85636	2	12.0446	11.8335	19.0718	17.8837	12.0104	12.5151	NA	18.4547	13.7143	15.1564	17.2576	16.4358	17.9402	15.4222	17.1166	15.3708	14.3666	16.6978	17.1901	15.6554	17.4527	17.0755	16.1076	15.8786	15.6752	18.5669	15.944	15.7305	14.9889	14.3655	12.355	12.2834	13.5049	15.7076	13.8125	17.5979	18.118	15.7218	20.285	16.88	12.449	14.9589	17.6801	11.7072	12.4799	14.4338	13.1379
sst649	53.1953	3	13.5002	11.1788	18.858	17.695	11.8155	12.656	13.2997	18.1736	14.5861	14.4495	17.0864	15.8789	17.7416	14.4539	17.1185	14.9859	14.4069	16.7676	16.9117	14.9647	16.8299	16.3619	15.0595	15.0721	15.8468	18.6899	15.6506	15.7296	15.5631	14.5206	12.7458	12.143	13.4885	15.4912	13.9105	17.7598	17.7759	15.7925	19.8454	15.88	12.0932	14.8242	17.7543	12.6437	12.6837	14.7129	14.6387
sst651	8.20597	2	12.6253	12.7615	17.9043	17.6478	NA	13.4276	13.3274	17.7528	14.5116	15.5653	17.5343	16.7504	18.3366	15.2623	17.4633	15.3266	14.9168	17.0514	17.6214	15.9845	17.9124	16.898	15.6571	16.3052	16.6185	18.1625	15.3435	15.2398	14.7882	12.3098	11.7332	11.6117	13.4488	14.0084	NA	16.9333	17.8788	15.53	19.3144	15.2569	12.4073	14.4165	16.3615	12.9336	13.0668	13.8986	14.3406
sst655	14.7894	2	12.919	10.5853	18.3632	17.7028	NA	9.89096	NA	18.3096	NA	15.7699	17.4494	16.8878	17.8539	14.9541	17.2762	15.2317	14.428	16.8196	17.3598	16.0182	17.8545	16.6664	15.6643	16.2348	16.2999	18.6388	15.6829	15.9161	14.8911	12.7709	11.8442	11.8244	13.1742	15.1764	13.1775	17.3426	17.3209	15.6592	19.6147	15.862	12.377	15.0006	16.8826	12.5798	12.5054	14.1341	12.2913
sst674	6.13426	2	13.3089	11.5857	18.8531	17.8402	12.7162	NA	NA	18.3926	NA	15.0934	16.7332	16.1919	17.9756	14.9205	17.0125	15.1268	14.094	16.8672	17.2122	15.675	16.9291	16.514	15.1184	15.5785	15.6668	18.3414	15.8283	15.4291	15.1605	14.1799	12.7653	NA	12.8402	15.0229	13.8614	17.2986	17.4865	15.6817	19.8509	16.7194	12.7521	15.0289	17.8344	13.0961	12.9901	15.8057	12.4261
sst676	5.45674	2	13.6016	12.9678	18.586	17.6782	12.3133	13.3782	13.4604	17.6581	14.9407	15.4865	17.1668	16.471	17.9797	15.2562	17.1652	15.4449	14.3306	16.6089	17.2297	15.74	17.7053	16.9614	15.275	15.8815	15.1267	18.5336	15.786	15.8713	15.0316	13.9661	12.2172	12.9961	13.2727	15.2286	13.8997	17.4402	18.2097	15.4196	19.8545	16.2996	12.0564	14.8238	17.5704	12.9622	12.971	14.7478	12.6251
sst679	10.3158	2	13.6578	12.525	18.5044	17.894	12.1339	12.7381	13.1192	18.0414	14.4079	15.4703	17.6185	16.9002	18.1856	15.1179	17.5428	15.3252	14.7111	17.0502	17.5242	15.8662	18.089	16.9976	15.8005	16.1672	16.0245	18.6486	15.8529	16.0222	15.2841	13.4331	11.4309	13.3023	13.6589	15.2302	13.8715	17.5299	18.8285	15.7344	19.9282	16.4362	12.8792	15.2268	17.6272	12.6385	12.646	15.276	13.4382
sst681	11.0911	2	13.054	12.5315	18.6335	17.827	11.7725	13.7126	14.0706	18.167	15.1624	15.7042	17.3717	16.9288	18.3468	15.4239	17.3908	15.1165	14.6505	17.0866	17.3779	16.0845	17.8541	16.9768	15.2776	16.0746	16.0156	18.2738	15.4988	15.6187	14.9608	13.1412	12.0617	13.3574	13.4053	15.0079	13.4623	17.4512	18.5735	16.0564	19.6565	15.6935	12.5548	15.1455	17.1661	12.6962	12.9437	13.9891	13.054
sst683	9.44522	2	13.3145	14.0596	18.5472	17.4519	11.8818	NA	NA	17.9073	NA	15.1702	17.4736	16.9603	18.096	15.1752	17.1468	15.3787	14.4337	16.796	17.02	15.5365	18.0209	16.8099	15.6885	15.8858	15.3583	18.1864	15.6531	14.9394	15.7041	14.1059	11.9828	13.1895	12.9943	14.4608	13.7506	17.5182	17.4048	15.0664	19.5223	15.8961	12.381	13.8074	17.9938	12.387	12.5729	14.1747	13.7794
sst684	33.8405	3	13.1663	14.925	18.8379	17.8101	11.3275	12.828	12.6351	18.1349	14.4686	15.0385	17.1262	15.8698	17.7259	14.309	17.3351	15.0525	14.9142	16.9174	17.0576	15.2697	16.9171	16.2523	14.9781	15.3152	16.6814	18.6907	15.7874	16.5207	14.463	12.5875	11.9209	12.4786	13.8957	15.9095	13.7773	17.5649	18.2154	16.4025	20.0941	16.9668	13.386	15.9283	17.2964	12.3436	12.3021	14.3364	13.6325
sst686	8.28396	2	12.6572	12.5905	18.8357	17.7282	12.4758	12.0602	11.0764	17.6504	11.8354	15.6157	16.9304	16.748	17.6046	15.2929	17.1029	15.366	14.2056	16.6094	17.0919	16.0623	17.7419	17.051	15.61	16.027	16.1931	18.4357	15.4832	15.3685	16.1683	14.8207	13.2857	14.2742	13.7773	15.4753	15.0883	17.6787	18.9884	15.6742	19.6966	15.9284	12.0802	14.6378	18.3821	12.1728	12.0922	13.9209	13.0681
sst687	7.38707	2	13.0328	12.013	19.131	17.7035	12.5565	11.6395	11.8238	17.6033	13.2617	15.0493	17.0061	16.468	17.893	15.1166	17.0488	15.457	14.4512	16.5522	16.9094	15.359	17.5015	17.055	15.6132	15.6075	16.4099	18.1178	15.4375	15.8549	14.937	13.0676	12.7267	12.0385	13.367	15.4643	13.798	17.4851	17.3764	16.0995	19.8123	16.5746	13.1036	15.2512	17.3523	12.5053	12.4473	15.3312	13.5304
sst688	8.36237	2	13.2568	11.782	19.149	17.8271	12.0776	11.6818	12.2882	17.9589	13.5605	15.4302	17.0358	16.4358	18.1521	15.6036	17.2826	15.8272	14.5247	16.7588	17.0631	15.7913	17.3364	17.2412	16.0991	15.9066	15.638	17.9701	15.4936	15.583	14.9417	14.0596	NA	12.2965	13.0813	15.8381	14.4201	17.6904	18.6667	16.1154	19.9201	16.643	12.6919	15.0792	17.9473	12.3568	12.7555	15.4221	13.1087
sst689	10.2874	2	13.0844	11.684	19.2639	17.8546	12.7038	NA	NA	18.3557	NA	15.2303	17.3424	16.4045	18.0482	15.168	17.1864	15.4984	14.5348	16.68	17.2277	15.5243	17.6109	17.006	15.7556	15.6644	16.4129	18.7598	16.1418	16.3212	14.5497	14.4029	13.421	NA	13.6221	16.0883	14.3974	17.9556	18.2977	16.502	20.3053	17.083	12.9145	15.6974	17.6199	12.5891	12.8048	15.3853	13.1805
sst691	5.69207	2	13.4289	12.7172	19.0437	17.9221	11.7574	NA	NA	18.4651	12.0328	15.3513	17.251	16.7433	18.0655	15.4908	17.3255	15.5356	14.5576	16.8834	17.2926	15.7263	17.6967	17.2497	15.8893	15.916	15.8742	18.5643	15.9249	15.7938	15.9923	14.6096	12.814	13.8225	13.6719	15.2837	14.1795	17.6284	17.9717	16.0803	20.1461	16.8542	12.8595	15.1629	18.3039	13.1236	13.1762	14.5061	13.9426
sst692	8.43781	2	13.7772	13.1955	18.3384	17.7981	11.4609	14.0368	14.0085	18.0727	15.0948	15.3736	17.2644	16.6987	17.8801	15.0851	17.2704	15.273	14.4634	16.7496	17.1728	15.7666	17.5695	16.5442	15.5313	15.9798	16.0321	18.3719	15.6509	15.8997	14.8921	13.2905	NA	12.1901	12.9741	14.8842	13.3544	17.1736	17.7365	16.0392	19.6099	15.8653	12.1738	14.7432	16.9772	12.8655	12.572	14.4587	14.3346
sst693	3.52204	1	13.0517	12.7322	18.1742	17.8433	11.1681	13.2499	13.4071	18.0254	14.1544	15.7454	17.5115	16.5578	17.8687	15.1869	17.3287	15.4529	14.6324	16.8607	17.5961	15.9678	17.9585	16.9136	15.9452	16.3848	16.1795	18.5924	15.6641	16.075	15.3277	13.7894	12.5925	13.4389	13.492	14.9466	13.7528	17.4523	18.6616	15.9735	19.5751	15.5702	11.7986	14.8377	17.1475	12.7439	12.4901	13.7012	13.4099
sst694	10.5493	2	12.8996	13.0148	18.9887	17.5661	11.9232	12.6709	12.4505	18.3916	13.603	15.8837	17.0908	16.6888	18.3124	15.5021	17.2109	15.5063	14.714	16.8872	17.5609	16.1543	17.4605	17.0556	15.7226	16.2013	15.8491	18.1093	15.3249	15.3959	15.5079	14.3629	12.0731	13.1311	13.0826	15.2028	13.9549	17.174	17.3255	15.9281	19.8889	16.3608	13.1681	14.6986	18.0598	12.4104	12.68	15.9072	13.2434
sst695	10.4152	2	12.9492	12.7325	19.1415	17.677	11.654	13.333	12.1555	18.319	13.3741	15.2776	17.3904	16.3044	18.1692	15.3345	17.1244	15.3215	14.5972	16.7786	17.563	15.7507	17.3368	16.965	15.4956	16.0829	15.7759	18.4344	15.4075	15.7842	15.0259	14.4858	12.3435	12.5595	13.2005	15.1973	13.4391	17.344	17.4869	15.798	20.0055	16.2437	12.3029	15.1369	17.5926	12.1458	12.4514	14.2825	12.8143
sst696	2.04517	1	13.2384	13.4962	18.8509	17.5655	11.8389	13.5626	13.3226	17.8101	14.5501	15.5829	17.3889	16.7923	18.0464	15.3599	17.1842	15.3656	14.5672	16.7706	17.4881	16.0064	17.8999	17.0512	15.1367	16.1854	15.9771	18.5223	15.6443	15.6549	15.6099	14.1044	12.8136	13.207	13.2587	15.1805	13.7455	17.5166	17.146	15.7695	19.9139	16.3657	12.4957	14.9239	17.88	12.3843	12.6754	14.6636	12.8805
sst697	9.3389	2	14.3976	12.976	18.5948	17.8081	11.9331	13.2864	12.3333	18.1255	13.8233	15.1689	16.9651	15.9974	17.8026	14.8343	17.2189	14.9925	14.5796	16.7521	17.1273	15.4762	16.8069	16.338	15.1847	15.6186	16.0907	18.3989	15.3087	15.4635	15.5693	14.4423	12.4198	13.6744	13.6658	15.4323	14.3612	NA	19.094	15.8722	19.9501	16.0747	12.119	14.9526	17.9413	12.7008	12.1198	14.531	13.2363
sst698	56.7583	3	NA	14.996	18.5717	17.542	11.4821	NA	NA	17.8313	NA	15.3001	17.2524	16.4572	17.9249	14.8769	17.0116	15.052	14.6092	16.651	17.412	15.6688	17.4337	16.5257	15.0789	15.8684	16.3346	18.4788	15.7907	16.2147	14.5291	13.4344	12.6816	12.0279	13.5284	15.4985	13.6	17.483	18.2611	16.3282	19.6475	16.3945	12.8031	15.7199	17.0316	12.8105	13.0105	14.6752	12.4754
sst701	5.87109	2	12.884	13.2715	19.0957	17.7762	11.7554	12.8449	12.3756	18.4863	13.4333	15.705	17.0917	16.3297	18.2912	15.3	17.3155	15.3608	14.5283	16.8378	17.5527	15.9298	17.5061	17.0867	15.626	16.1283	15.9359	18.351	15.5539	15.6885	15.158	13.5373	12.6593	12.361	13.6124	15.4298	13.679	17.3473	17.3978	15.8969	20.157	16.7085	13.0072	15.2028	17.7957	12.3835	12.0123	15.9161	12.7996
sst703	61.7937	3	13.4946	13.8744	18.7333	17.5515	NA	13.9791	13.1069	18.1688	13.7243	15.5583	17.1727	16.4789	17.9591	15.3917	16.9192	15.3769	14.1172	16.4252	17.3678	15.9131	17.5411	16.8498	15.323	16.0138	16.427	18.455	15.5735	15.785	14.6748	13.9042	12.3131	NA	13.4575	15.371	13.2477	17.3727	17.4658	15.9415	19.9552	16.2201	12.8452	14.964	17.0858	12.3823	12.2957	15.6928	12.7183
[truncated: 790 more columns]
